# Supplementary material for: Survival Machine Learning Methods Improve Prediction of Histologic Transformation in Follicular and Marginal Zone Lymphomas
Source: Cancers (Basel). 2025 Sep 9;17(18):2952. doi: 10.3390/cancers17182952 (PMC12468402; doi:10.3390/cancers17182952)
Supplement: Supplementary file 1 [file cancers-17-02952-s001.zip]

Archive with 1 entries (1 files):
- cancers-3841807-supplementary.pdf
